# Supplementary material for: Perioperative changes of response to antiplatelet medication in vascular surgery patients
Source: PLoS One. 2020 Dec 29;15(12):e0244330. doi: 10.1371/journal.pone.0244330 (PMC7771706; doi:10.1371/journal.pone.0244330)
Supplement: S1 Data — (XLSX) [file pone.0244330.s001.xlsx]

## Sheet: Master
m/w	ASS 100	ASS 300	Clopi 75	PräOP ja/nein	prä-op Aspi Hirudin	prä-op ADP Hirudin	post-op Aspi Hirudin	post-op ADP Hirudin	Aufnahmegrund	Therapie	Carotistenose	asymp.	sympt.	hochgradige ACI	pAVK	Z_n_Behandlung einer PAVK	PAVK_Stadium	PAVK_Typ	Carotis+PAVK	Größe in m	BMI	aHT	BMI>30	Nikotin	Diabetes_mellitus	bekannte KHK	Z_n_TIA_oder_Apoplex	bek. HLP	bek. Hypercholesterinämie	Leukozyten_Aufnahme	Erythrozyten_Aufnahme	Hb_Aufnahme	Thrombozyten_Aufnahme	Kreatinin_Aufnahme	HbA1c	CHOL	HDL	LDL	LDL/HDL	TRIG	CRP_Aufnahme	ACE/AT Antag	ß-Blocker	Ca_Kanal_Blocker	Diuretikum	OAD	Insulin	Nitrat/ NO-Donatoren	Statin
0	1	0	0	1	42		71		2	2	0				1		2	3	0	1.75	19.5918	1	0	1		1		1	1	8050	4.68	15.9	222000	0.65		191	79			155	<5	1	1		1			1	1
0	1	0	0	1	23		29		2	4	0				1		2	3	0	1.73	31.7418	1	1	0					0	7100	4.89	14.4	201000	0.78		197	50	113.2	2.264	169	13.2	1	1	1
0	1	0	0	1	41		46		2	4	0				1		2	4	0	1.87	34.3161	1	1	1	1	1			0	11110	5.3	15.7	241000	0.86		242				322	10.3	1	1						1
1	1	0	0	1	29		49		2	4	0				1	1	2	4	0		26.67	1	0	0					0	7170	4.38	13.1	350000	0.74		158	51	78.4	1.53725	143	6.1	1	1						1
0	1	0	0	1	52		63		1	5	1	1		1	0				0	1.73	26.3958	1	0	1	1				0	9200	4.7	14	245000	0.97		209	46	139.2	3.02609	119	<5	1	1			1	1
1	1	0	0	1	32		55		2	3	0				1		2	4	0	1.7	28.3737	1	0	1						8750	4.86	14.9	209000	0.79		233	n.g.			203	n.g.	1		1					1
1	1	0	0	1	29		64		1	5	1	1		1	0				0	1.61	17.7462		0	1			1			16430	4.6	12.9	421000	0.63		211	61	133	2.18033	85	<5
0	1	0	0	1	63		75		2	3	0				1		4	5	0	1.78	30.6148	1	1	1	1		1			12490	4.22	13.6	417000	3.61		154	66	59.2	0.89697	144	36.3	1	1		1		1		1
1	1	0	0	1	37		93		2	1	0				1	1	4	3	0	1.5	24	1	0	1						9060	3.57	10	403000	1.08		288	107	154	1.43925	135	30.9	1	1	1					1
1	1	0	0	1	29		71		1	5	1	1		1	1	1	2	4	1	1.58	22.8329		0	1					1	9490	4.3	12.2	297000	0.69	6.34	190	74	101	1.36486	75	<5								1
1	1	0	0	1	28		55		1	5	1	1			1		2	9	1	1.57	25.1532	1	0	0	1				1	10360	4.75	13.9	257000	1.05		285	64	192	3	145	<5					1	1
0	1	0	0	1	29		59		1	5	1		1	1	1		2	9	1	1.8	38.5802	1	1	0	1					9830	4.42	13.8	296000	0.81	5.34	132	34	69.8	2.05294	141	<5
0	1	0	0	1	23		90		1	5	1	1		1	0				0	1.84	27.1739	1	0	0				1		7380	5.15	13.7	445000	1	5.51	177	48	106	2.20833	115		1			1				1
0	1	0	0	1	16		91		2	2	0				1		2	5	0	1.8	29.321	1	0	1					1	6670	4.36	13.9	195000	1.22	5.15	224	43	148.6	3.45581	162	12.8	1	1	1
1	1	0	0	1	39		110		2	4	0				1	1	4	1	0	1.68	41.8084		1	1					1	10200	4.21	13.8	250000	1.14	9.43							1	1		1
0	1	0	0	1	33		80		2	2	0				1	1	2	1	0	1.63	26.3465		0	0		1	1			9650	4.05	7.5	515000	0.95	5.56	144	49	59.4	1.21224	178	<5	1		1					1
0	1	0	0	1	124		106		2	4	0				1	1	4	1	0	1.68	28.3447		0	0						8110	4.08	11	328000	5.41		179	40	104.6	2.615	172	128.7				1
0	1	0	0	1	117		85		2	1	0				1	1	2	3	0	1.72	24.3375		0	1						7060	4.4	14.8	299000	0.92		n.g.	n.g.	n.g.		n.g.	n.g.
0	1	0	0	1	31		83		2	1	0				0				0	1.89	26.8749		0	1						8310	5.34	15.7	225000	1.01		239	44	168.4	3.82727	133	<5
1	1	0	0	1	24		68		1	5	1	1		1	0				0	1.55	30.385	1	1	0	1					9050	4.69	14.5	249000	0.71		n.g.	n.g.	n.g.		n.g.	n.g.	1	1	1	1	1
0	1	0	0	1	27		51		1	5	1	1		1	0				0	1.67	28.6851		0							8190	4.52	15.1	278000	1.09		n.g.		n.g.		n.g.	n.g.		1						1
0	1	0	0	1	24		78		2	1	0				1	1	3	1	0	1.75	26.7755	1	0	1		1		1		8550	4.62	14.4	144000	1.2	5.94	n.g.	n.g.	n.g.		n.g.	n.g.	1	1		1				1
1	1	0	0	1	45		132		1	5	1	1		1	0				0	1.62	24.7676	1	0	1		1				7370	3.17	10.8	267000	1.07		146	1900-02-23	70.2	1.3	109	105.8		1		1				1
1	1	0	0	1	49		47		2	3	0				1		4	1	0	1.45	29.0131	1	0	0	1	1				10710	3.73	10.5	304000	1.1	5.2							1	1		1		1		1
0	1	0	0	1	16		47		2	1	0				1		3	1	0	1.82	23.8498		0	1						3310	2.49	8.8	71000	0.68	5.4	154	39	91.8	2.35385	116	6.2
1	1	0	0	1	96		100		1	5	1		1	1	0				0	1.63	20.7008	1	0	1																				1
1	1	0	0	1	17		92		1	5	1	1		1	0				0	1.65	25.7117	1	0	1	1	1				5130	3.53	10.4	273000	0.87	5.8								1	1	1	1		1	1
0	1	0	0	1	20		91		2	1	0				1	1	2	1	0	1.76	29.7004	1	0	1						11880	4.93	15.4	199000	1.72	5.7	203	43	128	2.97674	160	<5	1
0	1	0	0	1	77		68		2	3	0				1	1	2	1	0	1.73	26.7299		0	1	1					6220	4.48	15.1	184000	0.97	5.6	261	44	191.4	4.35	128	<5						1
0	1	0	0	1	45		41		2	4	0				1		2	4	0	1.68	26.9274	1	0	1						10060	5.36	16.8	217000	0.99	7.8	237	33	146.8	4.44848	286	6.2	1
1	1	0	0	1	28		47		1	5	1		1	1	0				0	1.6	31.25	1	1	0						6200	4.18	14	204000	0.72	5.6	222	61	135.6	2.22295	127	7.9	1							1
1	1	0	0	1	29		49		2	2	0				1		4	3	0	1.67	18.2868	1	0	1						6180	4.48	13.7	257000	0.76	5.8	162	44	105.4	2.39545	63	<5
0	1	0	0	1	31		71		2	1	0				1		2	1	0	1.8	24.6914	1	0	1						12370	5.11	15.5	272000	0.94	5.6	263	41	193.4	4.71707	143	8.2	1	1					2	1
1	1	0	0	1	26		55		2	2	0				1		2	2	0	1.68	22.6757	1	0	1						7530	4.45	14.6	467000	0.67		253	66	168.6	2.55455	92	<5	1
0	0	0	1	1		76		86	1	5	1		1	1	0				0											9080	4.37	14.6	178000	0.96	5.2	228	60	156.1	2.60167	106	63.2
0	0	0	1	1		87		25	2	2	0				1	1	2	1	0	1.75	28.0816		0	1					1	7600	4.53	13.7	190000	0.83		217	41			413	<5								1
0	1	0	0	1	20		58		1	5	1		1	1	0				0			1			1	1	1		0	7270	4	10.6	501000	1.31		227	45	124.4	2.76444	288	27.5				1				1
1	1	0	0	1	49		48		2	1	0				1		3	1	0	1.7	28.3737	1	0	1						6490	4.08	13.2	227000	0.79	8.37	n.g.	n.g.	n.g.		n.g.	<5	1		1	1
1	1	0	0	1	26		43		1	5	1				0				0	1.58	19.4674		0	1		1	1			8440	3.01	9.2	103000	n.g.		n.g.	n.g.	n.g.		n.g.	n.g.	1			1				1
0	1	0	0	1	22		23		1	5	1	1		1	0				0	1.72	25.0135	1	0		0	1		0	1	4750	4.07	12.9	183000	0.68		156	64	77.4	1.20938	73	11.9		1						1
0	1	0	0	1	26		16		1	5	1	1		1	0				0	1.8	26.8519	1	0		1				0	7150	4.92	16.3	147000	1.36		165		54.8		331	6.5		1			1			1
1	1	0	0	1	24		44		1	5	1			?	0				0	1.58	24.0346	1	0	0	1				0	7370	4.44	11.8	364000	0.85		185	71	100.2	1.41127	69	11.8	1	1	1		1
0	1	0	0	1	25		42		2	2	0				1	1	2	1	0	1.7	31.1419	1	1	1					0	8800	4.51	13.6	265000	0.91		146	40	51.6	1.29	242	6.3	1							1
0	1	0	0	1	46		18		1	5	1	1		1	1	1		1	1	1.75	23.1837	1	0	1					0	7360	4.31	14.7	230000	0.67		197	49	135.2	2.75918	64	<5	1		1	1
1	1	0	0	1	28		38		2	1	0			0	1	1	3		0	1.56	20.1348	1	0	1					1	8250	4.24	15	224000	0.71		265	60	183	3.05	110	18.6	1	1
1	1	0	0	1	23		56		1	5	1	1		1	1	1	2	4	1	1.65	29.3848	1	0	1	1	0			0	5320	5.01	14.8	255000	1.37		186					<5		1	1	1
0	1	0	0	1	12		16		1	5	1		1	1	1	1		4	1	1.75	27.7551	1	0	1		1			1	7780	4.43	14.5	149000	1.14		179	77	84.7	1.1	86	6.2	1		1	1				1
0	1	0	1	1	18	27	16	24	1	4	1	1			0				0	1.68	33.6593	1	1	1	1	1	1		1	5320	4.42	12.9	145000	0.73		194	68	110.4	1.62353	78	<5	1		1				1	1
1	1	0	0	1	7		6		2	4	0			1	1		2	3	0	1.66	27.5802	1	0	0	1	1			1	3440	4.31	13	168000	0.75		252	63	153	2.42857	180			1	1	1	1			1
0	1	0	0	1	28		30		2	4	0				1		2	2	0	1.68	25.5102		0	1					1	11260	4.91	14.8	239000	0.99		254	41	177.6	4.33171	177	6.2
0	1	0	0	1	29		45		1	5	1	1		1	0				0	1.82	24.7555	1	0	1		1			1	9550	4.93	15.3	190000	0.96		153	28	72.4	2.58571	263	<5		1		1				1
0	0	1	0	1	21		37		1	5	1	1		1	0				0	1.87	27.1669	1	0	0		1			1	4070	4.19	13.7	171000	1.11		151	62	73.6	1.1871	77	<5		1	1	1				1
0	1	0	0	1	36		71		2	4	0				1	1	2	4	0	1.75	21.2245		0	1					0	8770	4.88	16.4	261000	0.82		195	47	133.8	2.84681	71	<5
0	1	0	0	1	12		7		2	3	0				1	1	4	1	0	1.93	16.6447		0	1					0	8960	3.89	13.3	165000	4.79		190	61	112.8	1.84918	81	<5		1	1	1
0	1	0	0	1	27		27		1	4	0			1	0				0	1.82	33.8123	1	1	0			1	1	0	5260	4.62	14.2	210000	1.06	5.52	190	54	91	1.68519	225	<5	1	1	1					1
0	1	0	0	1	21		87		1	5	1	1		1	0				0	1.78	29.0367		0	0					0	9580	5.19	16	218000	1		200	48	110.6	2.30417	207	<5								1
0	1	0	1	1	25	26	24	28	1	4	0				0				0	1.72	27.7177	1	0	1		1			0	4930	4.27	14.2	95000	1.87		127	48	56.8	1.18333	111	<5		1	1	1			1	1
0	1	0	0	1	35		37		2	4	0				1	1	2	3	0	1.7	27.6817	1	0	0		1			0	8290	3.69	13	199000	1.13		156	41	96	2.34146	95	<5	1
1	1	0	0	1	6		19		2	1	0				1	1	4	1	0	1.63	32.7449	1	1						0	4710	4.28	12.5	171000	2.2		258	38	182.2	4.79474	189		1	1		1
0	1	0	0	1	26		18		2	3	0				1	1	4	6	0	1.7	24.9135	1	0						0	6410	5.89	14.4	474000	3.24		195	42	108.8	2.59048	221	23.7		1	1	1			1
0	1	0	0	1	30		21		1	5	0			1	0				0	1.68	27.6361	1	0	0					1	7790	5.05	15.8	199000	0.89		195	41	102.2	2.49268	259	<5		1		1				1
1	1	0	0	1	25		23		1	5	1	1		1	0				0	1.68	21.2585	1	0	1	1				1	4940	4.27	13.5	211000	0.79		203	105	87.4	0.832381	53	<5	1							1
0	1	0	0	1	21		16		2	3	0				1	1	4	1	0	1.76	22.5981		0	1	1				0	10430	2.97	8.7	421000	0.87		197	42	134.2	3.19524	104	88.6					1
0	1	0	0	1	31		31		1	5	1	1		1	0				0	1.71	30.0947	1	1						1	8270	3.58	11.2	207000	1.86		283	35	183	5.22857	325	<5	1			1				1
1	1	0	0	1	34		30		1	5	1	1		1	0				0	1.65	27.9155	1	0	1			1		1	10260	4.73	14.8	330000	0.68		200	53	116.4	2.19623	153	<5	1							1
0	1	0	0	1	25		27		2	4	0				1	1	2	4	0	1.77	28.7274	1	0						1	7390	3.89	12.9	222000	1.38		211	41	146.8	3.58049	116	<5	1	1	1	1
0	1	0	1	1	12	134	29	61	1	5	1			1	0				0	1.74	31.0477	1	1	1	1	1	1			12930	5.32	15.6	181000	1.95		261	31.6	176.6	5.58861	406	6.8		1	1
0	1	0	0	1	57		34		2	1	0				1		3	1	0	1.88	22.6347	1	0	1					1	8410	4.39	12.6	278000	1.17		182	55	100.8	1.83273	131	<5	1	1	1	1				1
0	1	0	0	1	10		13		2	4	0				1	1	4	6	0	1.73	24.0569	1	0	1		1				6670	4.2	14.4	224000	1.66		243	53	151.8	2.86415	191	<5	1	1		1
1	1	0	0	1	54		25		2	3	0				1		4	5	0	1.68	36.1395	1	1	0	1		1		0	8570	4.28	12.9	255000	1.11		205	46	122.6	2.66522	182	<5	1	1	1			1
0	1	0	0	1	32		25		1	5	1	1		1	0				0	1.7	30.1038	1	1	0					0	7580	4.64	15.6	107000	0.78		234	45	168	3.73333	105	18.1		1	1	1
0	1	0	0	1	21		6		2	4	0				1	1	2	3	0	1.62	24.7676	1	0	0		1			0	5580	4.51	14.1	189000	1.19		141	48	77.8	1.62083	76	<5		1	1					1
0	1	0	0	1	27		22		2	4	0				1	1	2	1	0	1.8	27.7778	1	0	1	1			1	1	5770	4.53	13.2	264000	1.15		187	63	76.6	1.21587	237	<5	1		1		1			1
1	1	0	0	1	19		22		1	5	1	1		1	0				0	1.6	25.3906	1	0	1						5860	4.23	12.7	189000	0.7		222	67	141.6	2.11343	67	<5	1		1	1	1
0	1	0	0	1	21		23		2	2	0				1		2	3	0	1.7	24.2215	1	0	1		1			1	10370	4.13	14.1	269000	0.97		155	37	52.8	1.42703	326	<5	1		1	1				1
0	1	0	0	1	19		14		2	4	0				1		2	1	0	1.62	27.8159	1	0	1	1	1			1	11190	4.09	12.8	314000	1.56		214	39	143.6	3.68205	157	<5	1	1	1	1		1
0	1	0	1	1	18	52	30	54	1	5	1	1		1	0				0	1.73	34.0807		1	0	1	1	1		0	9580	4.11	12.3	214000	1.5		157	42	67.2	1.6	239	25.9	1	1		1				1
0	1	0	0	1	10		15		1	5	1	1		1	0				0	1.78	22.7244	1	0	1	0	1			0	9200	4.06	12.6	234000	1.75	5.69	174	59	92.4	1.5661	113	<5	1
1	1	0	0	1	24		21		2	2	0				1	1	2	1	0	1.63	21.83		0	1		1			0	8180	4.75	15	266000	0.93		259	64	158.6	2.47812	182	<5
0	1	0	0	1	10		22		1	5	1	1		1	1	1	4	1	1	1.67	29.4023	1	0	1		1			0	6090	4.4	13.6	91000	1.36		193	35	123.6	3.53143	172	<5	1	1		1				1
0	1	0	0	1	17		26		1	5	1	1			1	1	1	3	1	1.78	31.5617	1	1	1						10670	5.07	15	283000	0.83		218	45	145.6	3.23556	137	5.5	1		1
0	0	1	1	1	22	40	8	18	1	4	1			1	1				1							1				9900	4.29	12.3	196000	1.56		200	38	138.8	3.65263	116	13.5
0	1	0	0	1	24		34		2	4	0				1	1	2	1	0	1.73	24.3911	1	0	1	1		1			12340	3.89	12.3	296000	1.82		202	41	84.6	2.06341	382	5.4	1		1	1	1			1
1	1	0	0	1	22		9		2	4	0				1	1	2	1	0	1.55	29.1363	1	0	0					1	8760	4.17	11.7	222000	1.4		222	61	112.4	1.84262	243	9.2	1	1	1	1			1	1
1	1	0	1	1	28	46	6	29	2	4	0				1	1	2	1	0	1.65	31.9559	1	1	1	1	1	1		1	11860	4.88	14.8	284000	0.68		238	53	149.8	2.82642	176	23.8	1	1	1	1	1	1		1
1	1	0	0	1	28		39		1	5	0			1	1	1	4	1	0	1.64	25.6544	1	0	1	1	1		1		5780	4.19	13.1	197000	0.74		157	79	64.8	0.820253	66	<5	1			1		1		1
0	1	0	1	1	12	30	15	29	1	5	1			1	1	0			1	1.87	22.8774	1	0	1						4660	4.16	12.9	161000	0.97		211	58	136.8	2.35862	81	<5	1			1
0	1	0	0	1	52		11		2	4	0				1		2	3	0	1.84	41.3516	1	1	1					1	6500	4.1	13.1	195000	1.01		198	50	78.8	1.576	346	<5	1		1	1
1	1	0	0	1	16		9		2	2	0				1		2	3	0	1.52	22.9398	1	0	1		1				10350	4.73	13.6	207000	1.25		n.g.	n.g.	n.g.		n.g.	n.g.				1				1
1	1	0	0	1	14		30		1	5	1	1		1	1	0			1	1.54	31.6242		1	0		1			1	5980	4.47	14.1	235000	0.97		184	39	116.8	2.99487	141	<5	1	1		1				1
0	0	0	1	1		16		18	2	4	0				1	0	2	4	0	1.76	23.5666	1	0	1		1			1	5400	4.06	12.5	191000	0.7		230	57	136.8	2.4	181	<5		1						1
0	1	0	0	1	71		34		2	3	0				1	1	2	2	0	1.52	32.4619		1	1	1	1				8170	5.06	15	179000	1.02		198	41	123.6	3.01463	167	<5		1		1		1	1	1
0	1	0	0	1	35		21		2	1	0				1	0	4	3	0	1.83	29.2633		0	0	1	1				7990	4.37	13.1	154000	1.88		240	56	155.8	2.78214	141	<5		1		1		1	1
0	0	0	1	1		25		26	2	4	0				1	1	2	1	0	1.9	24.9307		0	1					1	10750	4.33	13.6	265000	0.93		224	64	110.2	1.72188	249	<5	1							1
1	1	0	0	1	23		12		2	1	0				1	1	3	3	0	1.48	22.3703		0	1		1			1	11990	4.72	13.6	247000	0.89		267	55	137.8	2.50545	371	<5		1						1
0	1	0	0	1	24		26		2	4	0				1	0	2	1	0	1.74	25.763	1	0	1						6690	4.34	13.3	255000	2.51	6.12	209	31	137.2	4.42581	179			1	1
1	1	0	0	1	22		25		1	5	1	1		1	0				0	1.6	28.5156	1	0	0						7770	5.02	14.6	2780000	0.67	7.53	238	75	143.2	1.90933	99	<5		1
0	1	0	0	1	29		29		1	5	1				0				0	1.7	32.1799	1	1	1					1	7030	4.59	14	258000	1.22	5.2	194	51	117.6	2.30588	127	13.1	1	1						1
1	1	0	0	1	13		13		2	1	0				1	1	2	3	0	1.55	24.974	1	0	1	1					10120	4.65	13.9	440000	0.62	5.83	250	42	163	3.88095	225	7.5	1				1
1	1	0	0	1	21		6		1	5	1		1	1	0				0	1.68	26.5731	1	0	0						7630	4.29	12.5	316000	1.31	6.86	182	61	99	1.62295	110	<5	1							1
0	1	0	0	1	23		29		2	1	0				0				0	1.7	23.5294	1	0	1	1					9620	4.34	12.9	306000	1.4	6.38	246	52	162.8	3.13077	156	<5	1	1	1		1			1
1	1	0	0	1	19		9		2	1	0				1		2	2	0	1.64	29.0006	1	0	1					1	10150	5.04	13.5	217000	0.8	5.62	210	40	137.8	3.445	161	<5	1		1
0	0	0	1	1		45		28	1	5	1	1			1	0			1	1.76	24.858	1	0	1					1	6750	4.71	14.2	144000	1.31	5.58	237	26	79.6	3.06154	153	6.8	1	1						1
1	1	0	0	1	27		27		2	4	0				1	0	9	9	0	1.67	24.7409	1	0	1						6890	4.53	14.5	310000	0.65		169	77	84.8	1.1013	36	<5	1
1	1	0	0	1	26		28		2	1	1	1		0	1	1	2	4	1	1.6	39.0625		1	1						9290	4.42	12.5	334000	0.83	5.56	150	52	71.8	1.38077	131	14.1			1	1				1
0	1	0	0	1	30		31		2	3	1	1		0	1	0	1	5	1	1.72	26.3656	1	0	1						11800	4.99	16.8	181000	1.33	5.86	198	49	115.2	2.35102	169	7.2		1
1	1	0	0	1	21		25		2	1	0				1	0	2	3	0	1.68	23.7387	1	0	1						9780	5.43	16.5	165000	0.88	4.95	301	54	180.6	3.34444	332	<5	1	1
0	1	0	0	1	31		27		1	5	1	1		1	0				0	1.94	26.5703	1	0	1		1			1	7900	4.98	15.5	259000	1.29	5.42	168	35	106.4	3.04	128	<5
0	1	0	0	1	46		23		2	4	0				1		2	1	0	1.7	27.3356		0	0		1				7020	5.12	15.7	179000	0.95	5.59	n.g.	n.g.	n.g.		n.g.	n.g.	1	1	1	1				1
0	1	0	0	1	19		15		1	5	1	1		1	0				0	1.63	23.7118	1	0	1		1			1	7180	4.55	13.5	234000	0.72		181	74	61.2	0.827027	229	9.1	1	1						1
0	0	0	1	1		76		36	2	4	0				1	1	4	1	0	1.76	25.8264	1	0	1	1	1				6070	4.86	15	226000	0.81		242	61	147.8	2.42295	166	<5					1		1	1
0	1	0	0	1	21		14		2	4	1	1			1	1	2	4	1	1.8	24.0741	1	0	1						7060	5.07	17.1	169000	1.24	6.09	263	56	171.4	3.06071	178	<5	1
0	1	0	1	1	17	50	9	44	2	3	0				1	0	4	6	0	1.67	29.0437	1	0		1					9460	4.3	13.8	323000	1.25	5.22	n.g.	n.g.	n.g.		n.g.	n.g.	1	1			1	1	1	1
0	1	0	0	1	26		23		1	5	1	1		1	0				0	1.7	22.4913	1	0	1	1	1				7280	4.6	15	238000	1.24		176	53	87.6	1.65283	177	<5	1	1						1
1	1	0	0	1	23		28		2	4	0				1		2	2	0	1.7	20.7612		0	1						7480	3.89	12.1	376000	0.81	7.88	252	84	146.2	1.74048	109	6.8
0	1	0	0	1	11		9		2	3	1				1		2	1	1	1.65	29.3848	1	0	1						6900	3.94	12.5	259000	2.15	5.39	171	28	79.6	2.84286	317	<5	1			1				1
0	1	0	0	1	33		34		2	4	0				1		2	2	0	1.78	16.7277	1	0	1						9950	5.22	16.7	268000	0.72	5.22	192	47	117.6	2.50213	137	5.1	1		1
0	1	0	0	1	8		25		1	5	1	1		1	1	1	2	4	1	1.78	28.4055	1	0	0		1				6130	4.34	14.5	128000	1.27		167	54	51.8	0.959259	306	<5	1	1	1	1				1
0	1	0	0	1	27		21		2	4	0				1		2	4	0	1.86	29.4832	1	0	1		1			1	7890	4.46	14.3	246000	0.88	5.81	186	35	109	3.11429	210	<5	1	1	1				1	1
0	1	0	0	1	26		33		2	2	0				1		2	1	0	1.89	23.7955		0	1	1				1	9260	4.46	13.7	253000	0.77	5.55	265	93	153.6	1.65161	92	<5		1		1		1
1	1	0	0	1	32		36		1	5	1	1		1	0				0	1.58	32.0461	1	1	1					1	10880	4.53	13.9	239000	1.24	8.14	196	63	111	1.7619	110	<5	1	1	1					1
0	1	0	0	1	43		13		2	3	0				1		2	5	0	1.8	24.6914		0	0	1				1	7000	3.76	11.2	124000	1.4	5.97	175	67	99.6	1.48657	42	<5	1				1
0	1	0	0	1	27		14		2	4	0				1		2	1	0	1.8	27.7778	1	0	1	1				1	10890	6.1	16.2	298000	1.5	6.6	271	36			758	<5	1		1			1		1
1	1	0	0	1	36		34		2	4	0				1	1	2	2	0	1.63	18.0662		0	1						9090	4.68	14.2	202000	0.64	6.05	146	40	85.5	2.1375	101	<5
0	1	0	0	1	21		21		2	2	0				1		2	1	0	1.63	26.7229		0	1						7020	4.94	15.3	134000	0.9	5.93		n.g.	n.g.											1
1	1	0	0	1	28		17		2	1	0				1		4	9	0	1.63	27.4756	1	0	0	1	1				7420	3.28	10.4	292000	1.38	5.65	235	76	142	1.86842	85	18.3	1		1	1			1	1
0	1	0	0	1	34		35		2	3	0				1	1	3	1	0	1.72	28.0557		0	1						9910	5.06	15.8	179000	1.2	5.66	175	40	103.2	2.58	159	11.3	1			1				1
1	1	0	0	1	27		27		2	4	0				1	1	2	2	0	1.6	19.5312		0	1						7500	41.8	13.8	271000	0.8	5.51	272	61	192	3.14754	95	<5
1	1	0	0	1	30		25		2	1	0				1		2	2	0	1.61	28.9341		0	1						9660	4.32	14.8	276000	0.7	5.86	205	63	126.8	2.0127	76	<5
1	1	0	0	1	11		17		1	5	1	1		1	1	1	2	2	1	1.68	29.0533	1	0	1						5180	3.72	12.9	199000	0.67	5.7	n.g.	n.g.	n.g.		n.g.	n.g.	1			1				1
0	1	0	0	1	27		25		2	2	0				1		2	4	0	1.8	32.4074	1	1	1	1					8850	3.98	14.3	216000	0.9		n.g.	n.g.	n.g.		n.g.	n.g.				1	1			1
0	1	0	0	1	28		15		1	5	1	1		1	0				0	1.73	24.0569	1	0	1			1		1	7230	5.11	15.6	202000	1.73	5.71	176	62	91.2	1.47097	114	<5	1							1
0	1	0	0	1	53		24		1	5	1	1		1	1	1			1	1.78	31.8773	1	1	1	1					7650	4.8	14.1	261000	0.84	5.58	246	49	183.2	3.73878	69	<5	1					1
0	0	1	0	1	52		33		1	5	1	1		1	0				0	1.7	31.1419		1	0		1				12100	5.4	17	269000	1.1	6.79	144	41	79.6	1.94146	117	<5			1					1
0	1	0	0	1	27		27		2	1	0				1		2	3	0	1.69	30.4611	1	1	1						7380	4.65	14.8	252000	0.94	5.77	273	55	182.4	3.31636	178	<5	1		1
0	1	0	0	1	34		15		2	4	1				1	1	2	1	1	1.7	27.6817	1	0	1		1	1			8400	3.71	10.6	287000	2.54	6.1	n.g.	n.g.	n.g.		n.g.	n.g.	1	1	1	1			1	1
0	1	0	0	1	21		28		2	1	0				1		3	5	0	1.83	21.4996		0	1		1				8350	4.41	15	256000	0.7		n.g.	n.g.	n.g.		n.g.	n.g.	1	1					1	1
0	1	0	0	1	25		32		2	2	0				1		2	3	0	1.82	23.5479	1	0	1						11290	4.74	15.9	291000	0.56		n.g.	n.g.	n.g.		n.g.	n.g.	1			1
0	1	0	0	1	29		20		1	5	1	1		1	0				0	1.74	25.763	1	0	1	1	1				6600	4	12.5	180000	0.87		n.g.	n.g.	n.g.		n.g.	n.g.		1					1	1
0	1	0	1	1	8	21	12	29	2	2	0				1	1	3	1	0	1.78	29.9836	1	0	1	1					7900	4.58	12.1	189000	1		n.g.		n.g.		n.g.	<5	1	1			1			1
1	1	0	1	1	14	18	9	12	2	1	0				1	1	4	1	0	1.63	23.7118		0	1						5460	4.32	12.9	165000	0.77		n.g.	n.g.	n.g.		n.g.
1	1	0	0	1	27		39		2	2	0				1		2	2	0	1.6	26.1719	1	0	1		1				6640	4.7	14.1	172000	1.18	5.5	177	46	84.2	1.83043	234	<5	1	1	1				1	1
1	1	0	0	1	12		9		1	5	1	1		1	0				0	1.64	21.5645		0	1						6810	4.47	13.5	204000	0.62	6.03	n.g.	n.g.	n.g			<5	1			1
1	1	0	1	1	20	46	14	62	1	5	1		1	1	0				0	1.63	23.3355	1	0	0					1	6540	4.2	13.3	276000	0.78		173	72	81.8	1.13611	96	<5	1							1
1	1	0	0	1	25		41		1	1	1		1		1				1	1.54	29.0943	1	0	0											5.7							1
1	1	0	0	1	30		18		2	1	0				1	1	2	1	0	1.65	19.1001	1	0	1	1				1	8560	4.46	13.9	241000	0.65		156	48	70.2	1.4625	189	<5	1	1						1
0	1	0	0	1	15		7		2	4	0				1		2	2	0	1.75	23.8367	1	0	1	1	1	1			6930	3.64	11.5	156000	1.93	6.8	95	47	34.6	0.73617	67		1		1	1				1
0	0	0	1	1		49		18	1	5	1		1	1	1	1	9	9	1	1.8	28.3951		0	1		1				9020	4.68	14.8	233000	1.5	6.2														1
1	0	0	1	1		40		22	2	4	0				1		2	5	0	1.64	31.6032	1	1	1	1				1	9450	4.23	13.5	165000	0.65		219	49	92	1.87755	390	<5	1		1
0	1	0	1	1	22	24	25	25	1	4	1	1		1	1				1	1.83	31.6522	1	1	1			1			9540	5.31	15.8	167000	1.08	6.3							1	1						1
1	1	0	0	1	21		21		1	5	1	1		1	1			1	1	1.54	25.2994	1	0	0						6650	4.57	14.1	255000	0.99		223	81	120.2	1.48395	109	<5	1	1	1					1
0	0	1	1	1	26	98	28	70	1	5	1	1		1	0				0	1.71	28.0428	1	0	1	1				1	9400	4.34	13.4	327000	1.71		145	35	69.2	1.97714	204	<5	1		1	1	1			1
0	0	0	1	1		37		36	1	5	1		1	1	0				0	1.75	26.449	1	0	1		1				6460	4.59	13.7	216000	0.63	6.7	177	48	108.6	2.2625	102	18.1		1		1				1
0	1	0	0	1	16		26		1	5	1	1		1	1		2	6	1	1.68	22.6757	1	0	1	1					7300	4.34	13.9	171000	2.71		177	54	104.4	1.93333	93	<5		1		1			1	1
0	1	0	0	1	22		38		1	5	1	1		1	0				0	1.72	27.0416	1	0	0		1			1	5840	4.91	15.3	199000	0.82	5.6	164	55	83.8	1.52364	126	<5	1	1		1				1
1	0	0	1	1		10		42	2	4	0				1		2	1	0	1.65	29.3848	1	0	1						9200	5.63	16.7	244000	0.72	7.63	231	72	126.8	1.76111	161	<5	1		1					1
0	1	0	0	1	18		25		2	4	0				1	1	2	1	0	1.74	24.4418	1	0	1	1					8170	4.41	14.5	171000	0.87		217	53	126.4	2.38491	188	<5	1	1	1	1	1			1
0	1	0	0	1	22		28		2	4	0				1		1	2	0	1.79	34.331	1	1	1						9890	5.04	16.9	159000	0.87		185	41	100	2.43902	220	<5		1
0	1	0	0	1	22		23		2	4	0				1		2	3	0	1.67	20.4382	1	0	1						11130	4.59	12.4	400000	0.71	5.4	210	91	105.6	1.16044	67	<5
0	1	0	0	1	36		25		1	5	1	1		1	0				0	1.75	19.2653		0	1						10850	4.98	15.4	217000	0.87	5.4	248	58	157.6	2.71724	162	5.1					1			1
0	0	1	0	1	35		35		1	5	1	1		1	0				0	1.82	23.246		0	1						7980	4.34	13.9	275000	0.86		240	39	132.2	3.38974	49	<5	1		1					1
0	1	0	0	1	23		28		1	5	1	1		1	0				0	1.78	25.2493		0	1						5560	4.68	15	218000	1.19	6	247	64	151.8	2.37188	156	<5
1	1	0	0	1	2		33		2	3	0				1	1	2	1	0	1.58	27.6398	1	0	1						5770	3.99	11	194000	2.53	5.7	167	75	77.2	1.02933	74	<5		1	1	1			1	1
0	0	0	1	1		45		22	2	3	0				1		2	2	0	1.75	28.0816		0	1					1	8930	4.72	15.1	236000	0.7	5.1	239	56	107.2	1.91429	379	<5								1
0	1	0	0	1	24		26		2	4	0				1	0	2	4	0	1.7	26.2976	1	0	0						7300	4.93	13.8	243000	0.76	6.2	198	45	127.8	2.84	126	<5			1				1
0	1	0	0	1	23		19		2	4	0				1		2	1	0	1.74	27.0842	1	0	0		1				9590	4.68	14.7	184000	0.92	5.7	237	55	139.2	2.53091	214	<5	1	1	1	1				1
0	1	0	0	1	38		39		2	4	0				1	1	4	1	0	1.78	26.1962	0	0	0		1				7710	4.97	16.6	174000	0.85	6.5	145	40	52.8	1.32	261	7.3				1				1
1	1	0	0	1	26		22		1	5	1	1		1	1	1			1	1.51	41.6648	1	1	1	1					10420	3.88	12.1	233000	1.11	6.6	205	71	100.8	1.41972	166	5.8			1		1	1	1	1
0	1	0	1	1	29	37	8	13	2	3	0				1		4	6	0	1.77	23.9395		0	0	1	1				7440	3.65	12.2	104000	1.35	7.1	209	40	146.2	3.655	114	<5	1	1		1				1
0	1	0	0	1	17		10		1	5	1	1		1	0				0	1.7	27.6817	1	0	1	1	1				7380	4.73	15.3	135000	1.15		173	37	79.2	2.14054	284	<5		1				1
0	1	0	0	1	20		26		1	5	1	1		1	0				0	1.82	31.0953	1	1	0		1		1		2860	4.33	14.2	122000	0.85	9.5	151	77	62.8	0.815584	56	<5	1	1						1
0	1	0	0	1	19		6		1	5	1	1		1	0				0	1.8	25.6173	1	0	1		1	1		1	4740	4.5	13.9	75000	1.89	5.56	157	43	83.6	1.94419	152	<5	1	1	1	1			1	1
1	1	0	0	1	15		21		1	5	1	1		1	0				0	1.65	31.2213	1	1	0						6070	4.29	13.1	244000	0.95	5.49	261	67	174	2.59701	100	<5		1	1	1
1	1	0	0	1	25		30		2	3	0				1		4	1	0	1.63	33.1213		1	1						6560	3.51	11.5	166000	2.93	6.02	182	42	87.6	2.08571	262	35.5		1				1
0	1	0	0	1	32		60		2	3	0				1		2	2	0	1.83	32.8466		1	0		1				10310	4.79	14.8	245000	1.34	5.37	220		138.8		191	<5	1	1	1					1
1	1	0	0	1	99		26		2	2	0			1	1		2	2	0	1.77	29.2421	1	0	1	1					8070	4.6	14	303000	0.48		n.g.	n.g.	n.g.		n.g.	<5	1	1	1	1				1
																			0	1.75
[truncated: 5 more columns]
